# Supplementary material for: Causal Influences of Micronutrients on Anxiety: Insights From an Observational and Mendelian Randomization Analysis
Source: Food Sci Nutr. 2025 Nov 5;13(11):e71166. doi: 10.1002/fsn3.71166 (PMC12588952; doi:10.1002/fsn3.71166)
Supplement: Supplementary file 2 — Table S1: Heterogeneity and horizontal pleiotropy test for these 14 micronutrients. Table S2: Colocalization analysis between vitamin C, magnesium, selenium, and anxiety. [file FSN3-13-e71166-s002.xlsx]

## Sheet: Supplementary Table 1
Supplementary Table 1. Heterogeneity and horizontal pleiotropy test for these 14 micronutrients.
Egger_intercept: intercept of MR-Egger intercept analysis; I2: I2 statistics of heterogeneity; IVW: inverse variance weighted; P_pleiotropy: P value of MR-Egger intercept analysis; Q: statistics of heterogeneity analysis; Q_P: Cochran’s P value of heterogeneity analysis.
Exposure	Outcome	Method	Q	Q_P	I2	Egger_intercept	P_pleiotropy
Vitamin A	Anxiety	IVW	23.71	0.208	0.199	NA	NA
Vitamin A	Anxiety	MR-Egger	22.72	0.202	0.164	-0.009	0.387
Vitamin B	Anxiety	IVW	27.36	0.701	-0.17	NA	NA
Vitamin B	Anxiety	MR-Egger	27.36	0.654	-0.17	0	0.998
Vitamin B6	Anxiety	IVW	5.12	0.401	0.024	NA	NA
Vitamin B7	Anxiety	MR-Egger	4.96	0.291	-0.007	0.031	0.739
Folate	Anxiety	IVW	12.5	0.821	-0.44	NA	NA
Folate	Anxiety	MR-Egger	12.12	0.793	-0.486	-0.004	0.545
Vitamin B12	Anxiety	IVW	1.59	0.979	-3.39	NA	NA
Vitamin B13	Anxiety	MR-Egger	1.34	0.969	-4.22	0.023	0.632
Vitamin C	Anxiety	IVW	45.03	0.307	0.089	NA	NA
Vitamin C	Anxiety	MR-Egger	44.02	0.305	0.069	-0.004	0.345
Vitamin D	Anxiety	IVW	45.53	0.01	0.429	NA	NA
Vitamin D	Anxiety	MR-Egger	40.65	0.025	0.36	-0.011	0.095
Vitamin E	Anxiety	IVW	32.39	0.092	0.29	NA	NA
Vitamin E	Anxiety	MR-Egger	31.63	0.084	0.273	0.006	0.473
Multivitamins	Anxiety	IVW	206	7.8e-15	0.65	NA	NA
Multivitamins	Anxiety	MR-Egger	203	1.42e-14	0.644	-0.006	0.278
Calcium	Anxiety	IVW	65.49	0.00889	0.374	NA	NA
Calcium	Anxiety	MR-Egger	64.56	0.00826	0.365	0.003	0.452
Iron	Anxiety	IVW	33.05	0.32	0.092	NA	NA
Iron	Anxiety	MR-Egger	32.85	0.284	0.087	-0.003	0.68
Magnesium	Anxiety	IVW	5.18	0.521	-0.159	NA	NA
Magnesium	Anxiety	MR-Egger	4.23	0.517	-0.42	0.068	0.374
Selenium	Anxiety	IVW	19.08	0.21	0.214	NA	NA
Selenium	Anxiety	MR-Egger	18.63	0.18	0.195	-0.005	0.57
Zinc	Anxiety	IVW	38.87	0.302	0.097	NA	NA
Zinc	Anxiety	MR-Egger	38.82	0.301	0.073	-0.005	0.337

## Sheet: Supplementary Table 2
Supplementary Table 2. Colocalization analysis between between vitamin C, magnesium, selenium, and anxiety disorders and migraine
abf: Approximate Bayes Factor; H0-4: hypothesis 0-4; nsnps: number of single-nucleotide polymorphisms; PP: posterior probability.
	No	nsnps	PP.H0.abf	PP.H1.abf	PP.H2.abf	PP.H3.abf	PP.H4.abf
magnesium	1	358	0.653003	0.335696	0.00408731	0.00209609	0.00511743
	2	511	0.877197	0.110913	0.0081103	0.00102272	0.00275683
	3	224	0.0538294	0.00638237	0.839858	0.0995786	0.000351922
	4	423	0.901726	0.0893265	0.0077531	0.000767608	0.000427033
	5	379	0.91287	0.0822799	0.00413316	0.00037219	0.000344517
	6	313	0.98245	0.0150187	0.00239096	3.64462e-05	0.000104385
	7	376	0.978979	0.0172659	0.00357493	6.29326e-05	0.000116834
vitamin C	1	1269	0.934935	0.04056	0.0232811	0.00100978	0.000214064
	2	770	0.92705	0.0430192	0.0278827	0.00129312	0.000754687
	3	1680	0.824205	0.116538	0.050641	0.00715891	0.00145746
	4	1929	0.878686	0.0695558	0.0455554	0.00360351	0.00259919
	5	1073	0.719314	0.209978	0.0534719	0.0156076	0.00162792
	6	1175	0.814607	0.0224716	0.158096	0.00436075	0.000464553
	7	1226	0.837672	0.0169331	0.142214	0.00287446	0.000306827
	8	1702	0.923718	0.0414333	0.0328503	0.00147297	0.000525689
	9	1728	0.884122	0.0774358	0.0326804	0.00285941	0.0029027
	10	2225	0.233613	0.0302393	0.647839	0.0838529	0.00445585
	11	2080	0.899907	0.0346465	0.062761	0.00241603	0.000269489
	12	1429	0.424185	0.530592	0.0121816	0.0152196	0.017821
	13	1291	0.780536	0.160043	0.0391909	0.00802357	0.0122073
	14	1245	0.886475	0.0830716	0.0272907	0.00255681	0.000605405
	15	2020	0.901822	0.063709	0.0318131	0.00224702	0.000409048
	16	1245	0.809309	0.162668	0.0218115	0.0043822	0.00182866
	17	800	0.958249	0.0157893	0.0252163	0.000415167	0.00032967
	18	1245	0.897704	0.0562474	0.0427804	0.0026799	0.000588169
	19	2056	0.93933	0.0286607	0.0306926	0.000936106	0.000380662
	20	1517	0.779015	0.0202016	0.184756	0.00477989	0.0112479
	21	1488	0.842079	0.0235518	0.130481	0.00364913	0.000239146
	22	3331	0.21819	0.673976	0.0238021	0.0735129	0.0105192
	23	1442	0.798331	0.157712	0.0310915	0.00613546	0.00673047
	24	1451	0.900993	0.0310156	0.0654578	0.00225303	0.000280323
	25	1927	0.192925	0.358708	0.155926	0.289914	0.00252724
	26	1575	0.909652	0.0389436	0.0484319	0.00207255	0.000900328
	27	1774	0.925701	0.028755	0.0435396	0.00135181	0.000652929
	28	1025	0.858615	0.0454698	0.0904226	0.00478782	0.000704447
	29	1741	0.940828	0.0254028	0.0326098	0.0008802	0.000278959
	30	1401	0.864553	0.102944	0.0285359	0.00339726	0.000569953
	31	1484	0.834883	0.0448993	0.113715	0.0061151	0.000387895
	32	1038	0.507697	0.453317	0.0193478	0.0172731	0.00236473
	33	2695	0.831592	0.0528248	0.108189	0.00687188	0.000522639
	34	1144	0.0372108	0.940058	0.000726914	0.0183604	0.00364431
	35	1410	0.832145	0.0722729	0.0869367	0.00754947	0.00109596
	36	1127	0.854413	0.105158	0.0315674	0.00388024	0.00498056
	37	1285	0.562639	0.0348753	0.378017	0.0234304	0.0010387
	38	1540	0.921488	0.0397128	0.0363341	0.00156497	0.000900389
	39	1767	0.899644	0.0627996	0.0315477	0.00219837	0.00381035
	40	1784	0.926587	0.02762	0.0441994	0.00131724	0.00027667
	41	1179	0.917299	0.0591971	0.0159975	0.0010259	0.00648066
	42	3035	0.888215	0.033585	0.07485	0.0028297	0.000519804
	1	931	0.406998	0.226526	0.234721	0.130639	0.00111614
	2	676	0.909454	0.0787293	0.0103284	0.000893511	0.00059442
	3	1010	0.941229	0.00675445	0.0515749	0.000370041	7.14613e-05
	4	491	0.957852	0.0330398	0.00847921	0.000292142	0.000337021
	5	1727	0.915718	0.0401093	0.0411332	0.00180043	0.001239
	6	785	0.49919	0.0718972	0.0946704	0.0133142	0.320928
selenium	7	1248	0.931816	0.0294885	0.0370454	0.00117187	0.000477791
	8	1663	0.358841	0.0427733	0.532761	0.0635021	0.00212188
	9	1317	0.960294	0.0095499	0.0296976	0.000295172	0.000163088
	10	884	0.933189	0.0575327	0.0084749	0.000522212	0.000281446
	11	1132	0.833514	0.0127347	0.150935	0.00230551	0.000511527
	12	1034	0.872712	0.106937	0.0173152	0.0021208	0.00091503
	13	1267	0.971568	0.0144238	0.0136839	0.000203028	0.000120948
	14	1155	0.956716	0.0113235	0.0313926	0.00037136	0.000196806
	15	1091	0.948798	0.0295691	0.0206326	0.000642654	0.000357672
	16	1512	0.631679	0.350342	0.0103117	0.00571715	0.00194961
